# Supplementary material for: Interferon-Induced HERC5 Inhibits Ebola Virus Particle Production and Is Antagonized by Ebola Glycoprotein
Source: Cells. 2021 Sep 13;10(9):2399. doi: 10.3390/cells10092399 (PMC8472148; doi:10.3390/cells10092399)
Supplement: Supplementary file 1 [file cells-10-02399-s001.zip]

Archive with 1 entries (1 files):
- cells-1221569-supplementary.pdf
